# Supplementary material for: Association among Helicobacter pylori Infection, Tooth Loss, and Heavy Medal Exposure in a Chinese Rural Population
Source: Int J Environ Res Public Health. 2022 Apr 11;19(8):4569. doi: 10.3390/ijerph19084569 (PMC9025748; doi:10.3390/ijerph19084569)
Supplement: Supplementary file 1 [file ijerph-19-04569-s001.zip]

Archive with 1 entries (1 files):
- ijerph-1609230-supplementary.pdf
